# Supplementary material for: Multi-Mode Hand Gesture-Based VR Locomotion Technique for Intuitive Telemanipulation Viewpoint Control in Tightly Arranged Logistic Environments
Source: Sensors (Basel). 2025 Feb 14;25(4):1181. doi: 10.3390/s25041181 (PMC11860040; doi:10.3390/s25041181)
Supplement: Supplementary file 1 [file sensors-25-01181-s001.zip]

Archive with 1 entries (1 files):
- sensors-3434711-supplementary.mp4
